# Supplementary material for: Engraftment syndrome after PD-1 blockade in classical Hodgkin lymphoma treated by autologous stem cell transplantation
Source: Int J Hematol. 2025 Oct 31;123(1):135–40. doi: 10.1007/s12185-025-04094-x (PMC12812769; doi:10.1007/s12185-025-04094-x)
Supplement: Supplementary file 1 — Supplementary file1 (XLSX 15 KB) [file 12185_2025_4094_MOESM1_ESM.xlsx]

## Sheet: Sheet1
Supplementary Table 1. Clinical parameters during the peri-transplant period in each case.
Case 1
days	-11	-10	-9	-8	-7	-6	-5	-4	-3	-2	-1	0	1	2	3	4	5	6	7	8	9	10	11	12	13	14	15	16	17	18	19	20	21	22	23	24	25	26	27	28	29	30
Heart Rate (/min.)	90	78	80	76	78	78	80	90	84	82	80	90	84	100	104	100	94	90	80	84	84	100	102	98	80	78	74	74	72	74	76	76	76	84	82	86	100	94	92	90	96	96
Blood Pressure (mmHg)	130/90	134/94	130/88	120/76	120/88	124/86	118/86	124/86	122/76	118/86	120/80	120/88	118/80	120/88	118/86	120/86	126/90	122/86	122/86	130/90	124/90	130/90	120/90	116/84	128/88	136/92	140/94	126/86	124/86	122/84	122/84	124/88	120/84	110/80	112/82	116/80	118/90	116/72	116/64	116/86	116/84	112/84
SpO2 (%)	97	97	98	99	98	98	99	97	97	98	98	98	99	99	98	98	98	97	98	98	98	97	90	92	94	96	98	97	98	98	97	97	98	99	99	99	99	99	99	99	98	99
Body Weight (kg)	62.5	62.2	62.2	62.5	63.1	63.3	62.1	61.6	61.5	61.4	60.8	60.5	60.9	60.9	60.6	61	61.6	61.8	62.8	62.4	62.4	62.4	62.2	63.2	61.5	61.7	60.7	60.8	60	58.8	59.6	59.6	58.8	58.2	58.4	58	58	57.4	57.4	58.4	57.6	57.2
Total Bilirubin (mg/dL)	0.4				0.4	0.5	0.7	0.9	0.7	0.6	0.6	0.5	0.4	0.3	0.5	0.4	0.4	0.3	0.5	0.3	0.4	0.3	0.3	0.7	0.7	0.7	0.5		0.5		0.4		0.4			0.4				0.4
Aspartate Transaminase (U/L)	23				22	26	62	76	54	52	39	34	29	29	24	19	15	12	11	11	10	12	17	27	25	24	12		14		17		14			13				22
Alanine Transaminase (U/L)	35				30	31	61	95	77	72	61	54	47	48	46	35	24	21	15	14	13	13	16	35	38	45	35		31		31		26			25				29
Blood Urea Nitrogen (mg/dL)	12				10	9	7	6	6	7	8	8	9	9	8	8	8	8	7	6	5	5	6	8	9	18	13		16		11		11			13				10
Creatinine (mg/dL)	0.42				0.45	0.42	0.36	0.33	0.33	0.34	0.31	0.33	0.31	0.3	0.31	0.29	0.32	0.3	0.29	0.3	0.29	0.31	0.28	0.36	0.38	0.32	0.3		0.29		0.33		0.3			0.33				0.36
Case 2
days	-9	-8	-7	-6	-5	-4	-3	-2	-1	0	1	2	3	4	5	6	7	8	9	10	11	12	13	14	15	16	17	18	19	20	21	22	23	24	25	26	27	28
Heart Rate (/min.)	85	80	100	104	120	104	116	118	120	120	118	118	112	116	120	120	130	132	124	116	116	110	110	112	100	95	100	100	100	104	104	100	106	98	104	100	104	96
Blood Pressure (mmHg)	120/85	105/85	122/80	120/90	124/88	110/90	120/86	132/92	122/92	120/90	116/80	116/78	110/80	118/84	114/80	120/76	120/74	116/76	118/76	120/76	118/78	120/84	120/86	122/88	118/84	116/82	116/80	122/86	126/92	118/84	116/78	140/90	126/92	136/94	130/94	134/82	140/94	138/86
SpO2 (%)	99	98	97	97	98	99	98	98	98	98	97	98	97	98	97	97	96	96	95	95	95	96	97	96	97	98	98	98	98	99	99	98	99	98	98	98	97	98
Body Weight (kg)	71.5	72.3	72.4	72.6	72.4	72.2	71.6	71.4	71.6	71	69	69.4	69.2	69	68.8	69	68.8	69.4	70	70.4	70.8	70	70.4	70.4	68.4	67.6	66.8	65.2	63.8	63	63.4	63	62.6	62.4	62.2	61.8	62.2	62.2
Total Bilirubin (mg/dL)	0.4		0.5	0.4	0.9		0.9	1	0.5	0.6	0.6	0.4		0.5	0.5	0.4	0.5	0.4	0.4	0.5	0.5	0.6		0.9	0.9	0.7	0.6		0.9		0.8		0.7			0.6		0.6
Aspartate Transaminase (U/L)	23		22	25	37		61	61	42	34	33	23		17	16	14	17	14	16	17	22	23		27	28	20	20		26		19		19			22		24
Alanine Transaminase (U/L)	27		22	24	39		72	73	59	46	48	36		26	21	17	19	18	25	22	24	24		29	37	29	26		39		31		29			31		28
Blood Urea Nitrogen (mg/dL)	21		9	9	8		9	10	11	12	21	25		12	12	12	13	12	16	15	14	12		12	17	22	20		18		17		16			18		13
Creatinine (mg/dL)	0.86		0.7	0.74	0.69		0.67	0.67	0.66	0.65	0.79	0.8		0.78	0.67	0.71	0.69	0.73	0.92	0.78	0.72	0.67		0.77	0.74	0.72	0.69		0.75		0.73		0.73			0.78		0.91
Case 3
days	-10	-9	-8	-7	-6	-5	-4	-3	-2	-1	0	1	2	3	4	5	6	7	8	9	10	11	12	13	14	15	16	17	18	19	20	21	22	23	24	25
Heart Rate (/min.)	78	70	68	86	78	64	80	78	78	70	74	78	90	90	88	86	84	88	100	102	90	88	86	86	82	82	80	78	84	78	82	84	82	76	100	80
Blood Pressure (mmHg)	116/84	120/86	100/64	116/60	108/60	116/80	118/82	100/60	110/62	104/58	110/64	116/64	116/80	112/74	110/78	116/80	118/70	112/60	100/64	100/62	106/70	106/68	104/66	110/60	108/70	94/62	90/60	94/60	90/62	96/68	94/62	94/74	96/60	100/60	90/62	94/60
SpO2 (%)	99	98	99	97	98	99	99	99	99	99	98	99	98	97	98	98	98	99	98	99	98	98	98	97	99	98	100	99	98	99	98	98	99	99	99	99
Body Weight (kg)	43.2	43.3	43.7	44.1	45.3	45.3	45.1	44	42.9	42.2	41.7	41.3	41.3	42	42	42.5	42.4	41.8	41.3	41.4	41.8	41.8	41.5	40.8	40.6	40.4	40.2	39.9	40.2	40.2	40.1	40.2	40.2	39.9	39.6	39.4
Total Bilirubin (mg/dL)	0.5		0.4	0.6	0.7	1	0.6	0.7	0.7	0.8	0.7	0.8	0.8	0.8	0.4	0.4	1.3		0.8	0.5	0.3	0.3		0.4		0.3			0.4		0.4		0.4			0.4
Aspartate Transaminase (U/L)	11		10	11	9	9	11	15	14	16	19	17	13	12	12	12	9		18	19	15	14		22		29			24		26		27			33
Alanine Transaminase (U/L)	7		6	6	6	6	6	8	11	13	19	13	12	12	8	8	10		19	20	24	21		23		30			21		17		22			23
Blood Urea Nitrogen (mg/dL)	11		10	6	8	8	6	6	6	6	8	9	9	6	4	4	4		5	6	6	5		5		9			8		7		6			10
Creatinine (mg/dL)	0.43		0.47	0.41	0.39	0.44	0.43	0.39	0.37	0.37	0.4	0.35	0.35	0.46	0.34	0.29	0.31		0.33	0.32	0.31	0.34		0.34		0.34			0.32		0.31		0.33			0.32
